# Supplementary material for: Current Perspective on Human Milk Derived Vesicles and Their Potential Therapeutic Use: A Scoping Review
Source: J Extracell Vesicles. 2026 May 15;15:e70287. doi: 10.1002/jev2.70287 (PMC13178797; doi:10.1002/jev2.70287)
Supplement: Supplementary file 2 — Supporting Information: jev270287‐sup‐0002‐Table1.xlsx [file JEV2-15-e70287-s003.xlsx]

## Sheet: Sheet1
Authors (Year)	Location of corresponding authors	Collection procedure	Pre-processing and storage (milk)	Sample collection period	EV isolation method	EV size [nm]	Yield	Particle tracking methodology	Protein concentration determination	Protein concentration	Reported protein markers	Electron microscopy	Size determination by electron microscopy	Comments
Admyre C. (2007)	Sweden	Manual breast pump	colostrum (-80 °C)/ mature milk (4 °C until reaching lab, then -80 °C)	colostrum within 4 days after delivery; mature milk within 1–6 mo after delivery	centrifugation (300g, 3 000 g and 10 000 g, 30 min, 4 °C) + differential UC + Sucrose gradient (100,000 g for 70–90 min at 4°C)	NA	NA	NA	DC protein assay/BCA assay	41-153 µg (colostrum), 19.8-319 µg (mature milk)	HLA-DR, CALNEXIN, Hsc70, CD81, MFG8	TEM	TRUE	FACS for HLA-DR, CD40, CD54, CD63, CD80, CD81, MUC-1, A33 identification
Ahlberg E. (2024)	Sweden	Manual/electric pump	cooled on ice, centrifugation up to 3 h (exception with one after 14 h)	3 months p.p.	milk defatting (800 g, 10 min + 3000 g, 40 min) + casein precipitation with sodium citrate + centrifugation 10 000 g, 60 min + UC (100 000 g. 70 min)	196, 141.5, 174.5	NA	Nanosight	Qubit Protein Assay	NA	CD9, CD63, CD81, immunoglobulins	TEM, immuno-TEM	FALSE
Akinduro O. (2025)	USA	NA	Holder pasteurisation	NA	serial centrifugation (300 g, 10 min + 2600 g, 10 min + 20 000 g, 45 min) + UC (110 000 g, 70 min)	NA	NA	Nanosight	NA	NA	CD9, CD63, CD81	TEM	FALSE
Albiach-Delgado A. (2024)	Spain	Pump	-80 °C after defatting	1-6 months p.p.	cream removal by centrifugation, (2x3000 g) + cell fragment removal, (3 000 g) + UC (12 000 g) + UC (110 000 g)	158	NA	Nanosight, Exoview	BCA Protein Assay Kit	NA	CALNEXIN, ALIX, TSG101, HSP70, CD9, CD81	TEM	FALSE	EV size displayed as median, not mean
Azaryan E. (2023)	Iran	NA	direct processing after collection	1-6 months of infant's age	centrifugation (300 g, 45 min, 4 °C + 2 000 g, 1h, 4 °C + 12 000 g, 1h, 4 °C + 14 000 g, 2h, 4 °C) + EXOCIB kit	116.8 ± 3.6	NA	DLS	BCA assay	NA	NA	TEM + SEM	TRUE
Batista B. (2011)	New York, USA	Mechanical expression	milk stored in -20 °C	27 days p.p.	sequential centrfiguation (300 g, 10 min, 2 000 g, 20 min and 10 000 g, 30 min) + filtration + differential UC + Sucrose gradient (2x 100 000 g for 1 h)	NA	NA	NA	NA	NA	CD63, CD81, galectin-3, galectin-4	TEM	FALSE
Bickmore D. and Miklavcic J. (2020)	California, USA	NA	mature milk (-80 °C)	up to 6 months after lactation initiation/ 12 volunteers 2-4 weeks p.p.	centrifugation (2 000 g, 10 min; 12 000 g, 30 min) + filtration + ExoQuick-TC kit	179.3	8900000000	Nanosight	QubitTM 4 Fluorometer	NA	No (Exocheck Ab Array - CD63, EpCAM, Annexin5, TSG101, Flotilin1, ICAM,	SEM	FALSE
Blans K. (2017)	Denmark	NA	milk stored in -80 °C for 24 h	NA	defatting (1250 g, 35 min) + UC (20 000 g/340 000g) + SEC	174.8, 188.8	2.09E+12, 3.44E+12	Nanosight	Lowry procedure	19.2 µg, 46.1 µg	CD9, CD63, CD81, beta-Casein, MFG8	TEM	FALSE	human 'fluff' Evs = pale yellow layer above the casein pellet in UC (first size/yield), human 'serum' layer = supernatant after 20K centrifugation (second size/yield)
Bonifay A. (2024)	France	Manual pump	centrifugation (2x3000g), -80 °C storage	term milk (<6 weeks p.p.)	thawing at 37 °C + qEV column SEC	NA	NA	NA	NA	NA		TEM	FALSE
Bozack A. (2021)	USA	Manual breast pump	milk stored in 4 °C/transfer/centrifugation and -80 °C	6.1±5.9 weeks p.p.	centrifugation (twice) + exoEasy Maxi Kit	NA	NA	NA	NA	NA	NA	NA	FALSE
Bozack A. (2022)	USA	Manual breast pump	milk stored in 4 °C/transfer/centrifugation and -80 °C	6.1±5.9 weeks p.p.	centrifugation (twice) + exoEasy Maxi Kit	NA	NA	NA	NA	NA	NA	NA	FALSE
Bozoglu S.(2024)	Turkey	NA	frozen, kept at -80 °C	NA	fat removal by centrifugation (3000 g) + cell removal (5 000 g) + apoptic cell removal (10 000 g) + UC (110 000 g)	NA	NA	NA	BCA Protein Assay Kit	NA	CD9, CALNEXIN	NA	FALSE
Cetinkaya H. (2024)	USA	NA	defatting (3,000 × g for 10 min at 4 °C + 12,000 × g for 20 min at 4 °C) + storage at -80 °C	2 weeks p.p.	casein removal (sodium citrate 1%/acetic acid 1%/chymosin+CaCl2 1%) 4 °C, 30 min + centrifugation (only for chymosin/acetic acid condition at 12 000 g, 30 min, 4 °C) + concentration with 100 kDa filtration + IZON Gen-2 35 nm qEV size-exclusion column	168.6, 181.5, 162.4, 164.7, 175.5	NA	Nanosight	NA	NA	CD9, beta-Casein, MFG8	NA	FALSE
Chen H. (2022)	Japan	NA	NA	NA	comercially available exosomes (COSMO Bio, Japan)	174	NA	NA	NA	100 µg/ml	NA	NA	FALSE
Chen W. (2021)	China	NA	NA	colostrum from mother delivering term (37-42 weeks) and preterm (28-37 weeks) children	serial centrifugation (3 000g, 15 min) + UC (42000 rpm, 120 min)	76.1, 80.4	NA	Nanosight	NA	NA	CD9, HSP70	TEM	FALSE
Chiba T. (2023)	Japan	NA	NA	NA	NA; Cosmo Bio produced EVs	NA	NA	NA	NA	NA	NA	NA	FALSE
Cho Y. (2022)	USA, South Korea	At home self-collection	freezing at home, transport to the laboratory after 48 h, freezing at -80 °C	6 months after baby was born	defatting (3x 3 000 g + 12 000 g, 40 min) + filtration + UC (100 000 g)	55.5, 58.5, 56.1	NA	Exoview	Qubit protein assay (Thermo Fisher)	NA	CD9, CD63, CD81,TSG101, CD326, HLA-DR, HLA-ABC	NA	FALSE	flow cytometry of the EV surface protein detection, exoview refering to 3 different sizes based on the coupled tetraspanin detection
Chutipongtanate S. (2025)	Ohio, USA	NA	NA	2 weeks of lactation	defatting + sodium citrate pre-treatment + concentration + SEC	120.6	NA	Nanosight	Pierce660 (Thermo Fisher)	NA	HSP70, ALIX, CD9, MFG8	TEM	FALSE
Civra A. (2021)	Italy	NA	colostrum (preterm)/transport to the laboratory within 1h/sample storage n.a./EV pellet stored at -80°C until use	colostrum (1-5 days p.p.) from mothers delivering preterm	centrifugation (2 000 g, 10 min + 12 000 g, 30min) + filtration + ExoQuick kit	258.8	NA	Nanosight	NA	NA	CD9, CD63, CD81, CALNEXIN	TEM	FALSE
Donalisio M. (2020)	Italy	Electric breast pump	NA	colostrum (1-5 days p.p.) from mothers delivering preterm	centrifugation (2 000 g, 10 min) + 12 000 g, 30 min) + filtration + Exoquick Exosome Precipitation Solution	219.9 ±28.7	NA	Nanosight	Protein Assay (Bio-Rad, corresponds to Bradford)	NA	CD9, CD63, CD81, CALNEXIN, immunoglobulin-kappa, immunoglobulin heavy constant alfa 1	NA	FALSE
Dong P. (2020)	China	NA	NA	NA	centrifugation (2 000 g, 10 min, 4 °C + 12 000 g, 30 min, 4 °C) + ExoQuick-TC kit	90.0 +27.7	NA	Nanosight	NA	NA	CD81 and CLATHRIN	TEM	FALSE
Francese R. (2020)	Italy	Breast pump	milk stored in -20 °C	colostrum (1-5 days p.p.), transitional milk (6-14 days p.p.), mature milk (15+ days p.p.)	centrifugation (2 000 g, 10 min, RT + 12 000 g, 30 min) + filtration + ExoQuick solution	250.0 +/- 8.0 (EVs 6), 191.7 +/- 1.5 (EVs 7) and 200.3 +/- 2.9 (EVs 8	NA	Nanosight	Protein Assay (Bio-Rad, corresponds to Bradford)	NA	CD9, CD63, CD81, CALNEXIN, caveolin-1, HSP70	NA	FALSE
Freiria-Martinez L. (2023)A	Spain	NA	-20 °C before extraction, milk from human milk bank	colostrum (0-5 days), mature milk (1-6 months) from term mothers (37+ weeks); colostrum (0-5 days) from mothers of preterm infants (28-37 weeks of gestation)	cell removal by centrifugation (16 000g) + EX04 Exo-SpinTM midi column extraction	NA	NA	NA	NA	NA	CD9, CD63, CD81Q	TEM	FALSE
Freiria-Martinez L. (2023)B	Spain	NA	-20 °C before extraction, milk from human milk bank	colostrum (0-5 days), mature milk (1-6 months) from term mothers (37+ weeks); colostrum (0-5 days) from mothers of preterm infants (28-37 weeks of gestation)	cell removal by centrifugation (16 000g) + EX04 Exo-SpinTM midi column extraction	NA	NA	NA	NA	NA	CD9, CD63, CD81,	TEM	FALSE
Gaylord A. (2024)	USA	Electric breast pump	-80°C before EV extraction	term milk from approximately 1 month p.p.	lipid layer removal (200 g, 4 °C, 10 min) + cell removal (300 g, 4 °C 15 min) + ExoEasy Maxi Kit	NA	NA	ViewSizer	BCA assay	NA	CD63, EpCAM, ANXA5, TSG101, FLOT1, ICAM, ALIX, and CD81	TEM	FALSE
Gao R. (2019)	China	NA	NA	colostrum (1-5 days p.p.), transitional milk (6-14 days p.p.), mature milk (15+ days p.p.)	centrifugation (2 000 g, 10 min, 4 °C + 12 000 g, 40 min, 4 °C) + filtration + UC (100 000 g, 2 h, 4 °C)	NA	NA	NA	BCA assay	5.4 ± 0.1 μg/ml	NA	TEM	FALSE
Giovanazzi A. (2023)	Netherlands	Electric breast pump	direct processing after collection	5-9 weeks p.p. from mothers delivering term	centrifugation (5000xg, 30 min, 4 °C + 10 000xg) + UC + iodixanol density gradient (192 000 g, 16-18 h, 4 °C) + SEC	230 ± 13	8.0E+10 ± 2.8E+10	Nanosight	NA	NA	CD9, CD63, CD81, pantetraspanins, HLA-II,	NA	FALSE
Golan-Gerstl R. (2017)	Israel		milk stored in -80 °C	1 month of lactation	centrifugation (6 500 g, 30 min, 4 °C + 12 000 g, 1 h, 4 °C) + filtration + Exoquick	NA	NA	NA	NA	NA	NA	NA	FALSE
Golan-Gerstl R. (2025)	Israel	NA	-80 °C until EV isolation	3 months p.p.	serial centrifugation (3500 g, 30 min + 12 000 g, 60 min) + UC (135 000 g, 90 min)	145.4	NA	Nanosight	BCA assay	NA	CD81, ALIX, (HSP70)	TEM	TRUE
Gomez-Ferrer M. (2023)	Spain	NA	milk from milk bank	NA	milk fat removal by serial centrifugation (3 000 g, 10 min, 4 °C + 10 000 rpm, 1 h, 4 °C) + UC (3x 30 000 rpm, 2h, 4 °C)	158	NA	Nanosight, DLS, Zetasizer	BCA Protein Assay Kit		CALNEXIN, HSP70, CD63, TSG101, CD81, CD9	TEM	FALSE
Guo M. (2022)	China	NA	milk stored frozen (temperature not listed)	NA	serial centrifugation (2x3 000 g, 10 min, 25 °C + 5 000 g, 30 min, 25 °C) and UC (32 000g, 70 min, 4 °C)	NA	NA	Nanosight	NA	NA	CD9, CD63, ALIX, TSG101	NA	FALSE
Gutman-Ido E. (2021)	Israel	NA	milk stored in -80 °C	1-2 days after delivery (colostrum)	centrifugation (6 500 g, 30 min, 4 °C + 12 000 g, 1 h, 4 °C) + filtration + UC (135 000g, 90 min, 4 °C)	172.9 ± 6.6	NA	Nanosight	BCA assay	NA	CD9, CD81, CALNEXIN, oxytocin-neurophysin	TEM	FALSE
Hanna N. (2023)	USA	Self-collection	frozen at home (presumably -20 °C)	1-50 weeks p.p.	serial centrifugation (2 000 g, 10 min, 4 °C + 17,000 g, 10 min 4 °C) + UC (100 000 g, 18 h, 4 °C)	110	8080000000	Zetaview	NA	NA	CD9, CD63	NA	FALSE
He S. (2021)	China	Self-collection	immediately processed (shipped on ice before processing)	colostrum (to 3 days after delivery), milk (3-10 days p.p.)	centrifugation (2 000 g, 10 min, RT) + Total Exosome Isolation Kit	150	NA	Nanosight	BCA assay	~25 mg/ml *taken from graph	CD63, CD81	NA	FALSE
He Y. (2021)	China	NA	colostrum (-80 °C)/ mature milk (4 °C until reaching lab, then -80 °C)	colostrum (to 4 days after delivery), milk within 6 months of delivery	serial centrifugation (300× g, 4°C, 30 min + 3 000× g, 4°C, 15 min, 1.2 µm filters + 13 000× g, 4°C, 30 min, 0.8 µm filters + 16 500 g, 30 min, 4 °C) + UC (120 000 g, 90 min, 4 °C)	58 ±65 (colostrum) and 155 ±71 (mature milk)	NA	Nanosight	NA	NA	NA	NA	FALSE	FACS for size distribution (100–200 ) additionally
Holzhausen E. (2023) B	USA	Electric breast pump	stored at -80 °C after collection	1 month p.p.	centrifugation (200 g, 10 min, 4 °C + 3 000 g, 15 min, 4 °C) + exoEasy Maxi Kit	184.5	NA	NA	NA	NA	NA	TEM	FALSE
Holzhausen E. (2024)	USA	Electric breast pump	stored at -80 °C after collection	1 month p.p.	centrifugation (200 g, 10 min, 4 °C + 3 000 g, 15 min, 4 °C) + exoEasy Maxi Kit	184.5 ± 105.3	NA	Viewsizer	BCA assay	0.64 μg/μl ± 0.23	CD63, EpCAM, ANXA5, TSG101, FLOT1, ICAM, ALIX, CD81, GM130	TEM	FALSE
Holzhausen E.(2023) A	USA	Electric breast pump	stored at -80 °C after collection	1, 6, 12, 18, 24 months p.p.	centrifugation (200 g, 10 min, 4 °C + 3 000 g, 15 min, 4 °C) + exoEasy Maxi Kit	43		Nanosight	Pierce BCA Protein Assay Kit		CD81, CD9, HSP70, Annexin V, CD54/ICAM-1, Flotillin-1, ALIX, GM130	TEM	FALSE
Howe C. (2023)	USA	NA	refrigerator for 24 h, defatting and -80 °C	6.1 weeks p.p.	defatting + Norgen Urine Exosome Purification Mini Kit	NA	NA	Nanosight	NA	NA	CD9, CD63, CD59, CD14, CD36, ALIX, RHOA, ANXA2, HSPA8, ACTIN, HSPA1A, SDCBP	NA	FALSE	LC-MS analysis of prptein markers
Hu X. (2023)	China	NA	direct processing after collection	NA	UC (120,000 × g for 60 min, twice)	NA	NA	ZetaSizer	BCA assay	1.5 mg/ml	CD63, CD81	TEM	FALSE
Hu Y. (2020)	Netherlands, Austria, France	Manual breast pump	milk centrifuged and stored in -80 °C	after 6 weeks p.p.	thawing at 37 °C + UC (154 000 g, 1 h, 4 °C) or SEC	NA	NA	NA	NA	NA	NA	CryoEM	FALSE	FACS for markers (CD9, CD63) +SPR for analysis of tetraspanins
Hu Y. (2022)	Netherlands, Austria	Electric breast pump	isolation proceeded within 20 minutes of collection	4-12 weeks of breastfeeding	thawing at 37 °C + SEC ( Sepharose CL-2B)	NA	NA	NA	NA	NA	NA	NA	FALSE
Jiang C. (2023)	NOT OBTAINED												FALSE
Jiang X. (2023)	China	NA	defatting and storage at -80°C before use	42 days p.p.	centrifugation (10,000×g for 30 min) + UC (100 000 g, 2 h)	150.4 ± 69.3	NA	Nanosight	BCA assay		CD63, TSG101, ALIX	TEM	FALSE
Kahn S. (2018)	USA, Australia	Breast pump	frozen on dry ice, stored in -80 °C	milk collected in between 25-32 week of gestation from mothers delivering preterm	low speed centrifugation (2 000 g, 10 min, 4 °C + 12 000 g, 30 min, 4 °C) + Exoquick-TC solution	NA	NA	NA	NA	NA	CD54, Lactoferrin, GM130	NA	FALSE
Karlsson O. (2016)	Sweden, USA	Manual breast pump	4°C until arrival to the lab, centrifugation and -80 °C	up to 2 months p.p.	centrifugation (3 000 g, 15 min, 4 °C) + filtration + exoEasy Maxi Kit	NA	NA	Nanosight	NA	NA	NA	TEM (labelled with markers CD9, CD63)	FALSE
Karra N. (2022)	Netherlands, UK	Electric breast pump	centrifugation and storage at -80 °C	milk from lactational stage of 5-7 months	centrifugation (2x3 000 g, 10 min, RT + 5 000 g, 30 min, 4 °C , 10 000 g, 30 min, 4 °C) + iodixanol gradient UC (192 000 g, 15-18 h) + SEC	220, 205, 204, 200, 199	9.3E+10 ± 1.2E+10	Nanosight	NA	NA	CD9, CD63, Flotillin-1, HSP70, Lactoferrin	NA	FALSE
Kim K. (2023)	South Korea (Republic of Korea)	NA	stored at -80 °C after collection	12-217 days p.p.	centrifugation (2 000 g, 10 min, 4 °C + 12 000 g, 60 min, 4 °C) + UC (30,000× g and 70,000× g for 60 min, 4 °C) + filtration + SEC (qEV column)	106	NA	Nanosight	Micro BCA Protein Assay Kit	43.92 ± 4.28 µg/µl	CD81, CD9, CD54, Flotillin-1, ALIX, GM130, HLA	TEM	FALSE
Kim K. (2025)	South Korea	NA	aliquoted and stored at -80 °C	NA	serial centrifugation at 4 °C (2x 2 000 g, 10 min + 12 000 g, 10 min + 30 000 g, 60 min + 70 000 g, 60 min) + sequential filtration (0.8-, 0.45-, 0.22-μm) + UC (100 000g, 120 min, 4 °C) + qEV column 35 nm	*43	NA	Nanosight	BCA assay	43.92 ± 4.28 µg/µl	CD81, CD9, HSP70, Annexin V, CD54/ICAM-1, Flotillin-1, ALIX, GM130	TEM	FALSE	most likely reuses EV samples from Kim K. (2023) article, *only median size reported (not mean or mode)
Kosaka et al. (2010)	Japan	NA	milk stored in -80 °C	up to 6 months after delivery/ 6-12 months after delivery	centrifugation (2x2 000 g, 10 min + 12 000 g, 30 min) + magnetic beads with anti-CD63 antibody	NA	NA	NA	NA	TEM	CD63 labelled EVs isolated by coupling with magnetic beads	magnetic beads with anti-CD63 antibody	FALSE
Kupsco A. (2021)	USA, Mexico, Faroe Islands, Denmark	Hand expression/ pump collection	milk stored in -80 °C	2-74 days after delivery	centrifugation (200 g, 10 min, 4 °C + 3 000 g, 15 min, 4 °C) + exoEasy Maxi Kit	163.5 ± 83.5	NA	Nanosight	BCA assay	NA	NA	NA	FALSE	Protein markers analysed by Exo-Check Antibody array (CD63, GM130, FLOT1, ICAM1, ALLIX, CD81, EpCam, ANXA5, TSG101)
Kupsco A. (2022)	USA, Mexico, Faroe Islands, Denmark	Hand expression/ pump collection	milk stored in -80 °C	2 weeks after delivery	centrifugation (200 g, 10 min, 4 °C + 3 000 g, 15 min, 4 °C) + exoEasy Maxi Kit	163.5 ± 83.6	NA	Nanosight	BCA assay	NA	NA	NA	FALSE	Protein markers analysed by Exo-Check Antibody array (CD63, GM130, FLOT1, ICAM1, ALLIX, CD81, EpCam, ANXA5, TSG101)
Larssen P. (2017)	Sweden	Manual breast pump	direct processing or 4 °C	NA	defatting (300 g, 10 min + 3 000 g, 30 min) + serial UC (100 000 g, 70 min)	NA	NA	NA	NA	Protein analysis by multiplex PEA	EpCAM, ICAM1, MIF, ITGB1, and U-PAR, CD69	NA	FALSE
Lasser C. (2011)	Sweden	NA	immediately stored in -20 °C/after arrival to lab at - 80 °C	NA	serial centrifugation (300 g, 10 min + 16 500 g, 20 min) + filtration + UC (120 000 g, 70 min)	NA	NA	NA	NA	NA	CALNEXIN, Hsc70, CD81	TEM	FALSE
Leiferman A. (2019)	Nebraska, USA	NA	4 °C, - 80 °C	2-10 months after delivery	serial centrifugation (16 000 g, 30 min, 4 °C) + UC (83 000 g, 60 min, 4 °C + 130 000 g, 90 min)	variable at different time points - storage study	NA	Nanosight	NA	NA	NA	NA	FALSE	Protein markers analysed by radioimmunoprecipitation (CD9, CD63, HSP70, Alix, Histone H3, alpha-tubulin, integrin-beta, a-casein, b-casein, a-lactalbu-
Liao Y. (2017)	California, USA	NA	NA	1.5-8 months after delivery	centrifugation (2 000 g, 10 min, 4 °C + 12 000 g, 30 min, 4 °C) + filtration + ExoQuick-TC kit	46 ± 17	NA	NA	NA	NA	CD9, L7a, Lactoferrin	SEM for size distribution	FALSE
Lukasik A. and Zielenkiewicz P. (2014)	Poland					NA		NA	NA	NA	NA	NA	FALSE	in silico study
Luo X. (2025)	UK	NA	NA	Hearts Milk Bank human milk	pH adjustment to 4.6 + centrifugation (13 000 g, 30 min) + UC (100 000 g, 60 min + 135 000 g, 90 min)	123.4	NA	Nanosight	Quantipro BCA assay	0.14mg/ml	CD63, EpCAM, ANXA5, TSG101, GM130, FLOT1, ICAM, ALIX, CD81	TEM	FALSE
Ma L. (2024)	China	NA	shipped on ice, storage at -80 °C	NA	centrifugation (300 g, 10 min, 4 °C + 10 000 g, 60 min, 4 °C) + UC (120 000 g, 2h, 4 °C)	152.8	NA	Zetaviewer	NA	NA	CD9, CD63	TEM	FALSE
Martin C. (2018)	Alabama, USA	Scavenged samples not completely used by patients whose mothers didn't have enough milk	stored in -80 °C before use	NA	serial centrifugation (2x3 000 g, 10 min, 25 °C + 5 000 g, 30 min, 25 °C) + 32 000 g, 70 min, 4 °C	110.1	NA	Nanosight	Protein Assay (Bio-Rad, corresponds to Bradford)	NA	CD81 and CLATHRIN	CRYOTEM	FALSE
Medel-Martinez A. (2024)	Spain	NA	4 °C during transport, storage at -80 °C after arrival to lab	NA	degreasing (3000 g, 10 min) + acid treatment (pH adjustment to 4.6-4.8 + centrifugation 5 000 g, 30 min) + enzymatic treatment (coagulant Qualact/Rennin from Mucor miehei and calf stomach, both incubated at 37 °C 20/30 min and centrifuged for 30 min at 4 °C) + UC (100 000 g, 70 min + 100 000 g, 70 min)	270.6,293.9,279.4, 257, 258, 223, 228, 283.2, 277.2	NA	Nanosight	BCA assay	NA	CD9, CD81,ALIX, TSG101, CD63, Casein	TEM	FALSE	sizes from both chymosin and rennet milk pre-processings
Meng Z. (2023)	China	NA	4 °C until processing	42 days of infant age	centrifugation (13 000 g, 30 min, 4 °C) + UC (100 000 g, 60 min, 4 °C + 145 000 g, 90 min, 4 °C)	179.2	NA	Nanosight	BCA assay	6	CD81, TSG101	TEM	FALSE
Miklavic J. (2024)	USA	NA	NA	2-4 weeks p.p.	centrifugation (2 000 g, 10 min; 12 000 g, 30 min) + filtration + ExoQuick-TC kit	179.3	8900000000	Nanosight+DLS	QubitTM 4 Fluorometer	??	No (Exocheck Ab Array - CD63, EpCAM, Annexin5, TSG101, Flotilin1, ICAM,	SEM	FALSE
Mirza A. (2019)	Denmark	Manual breast pump	4 °C until processed (centrifugation and dilution with PBS, then -80°C)	4 weeks after delivery	serial centrifugation (300 g, 10 min, 4 °C + 3 000 g, 10 min, 4 °C + 16 500 g, 45 min, 4 °C + 12 000 g. 70 min, 4 °C)	167	NA	Nanosight	Bradford Protein Assay	??	CD81, CD63 and HSP70	TEM	TRUE
Miyake H. (2020)	Canada, Japan ,Thailand	NA	Holder pasteurisation	samples from human milk bank	serial centrifugation (2 000 g, 10 min, 4 °C + 12 000 g, 40 min, 4 °C) + filtration + UC (100 000 g, 2h)	150	NA	Nanosight	NA	NA	CD63, CALNEXIN	TEM	FALSE
Mo J. (2025)	China	NA	-20 °C upon collection, transfer, -80 °C	mature milk (42 days p.p.)	serial centrifugation (3000 g, 15 min + 16 000 g, 1h + 83 000 g, 1 h) + filtration 0.22 µm + UC (130 000 g, 90 min, 4 °C)	83.2,131.5	NA	Nanosight	BCA assay	NA	CD9, CD63, and TSG101)		FALSE
Mourtzi N. (2021)	Greece	Manual breast pump	4 °C before processing/ centrifugation and -80 °C	1 month p.p., samples from mothers delivering preterm (<37 weeks) and term (37+ weeks)	centrifugation (1 500 g, 15 min, 4 °C + 3 000 g, 30 min, 4 °C + 3 000 g, 15 min, 4 °C) + filtration + exoRNeasy MaxiKit	NA	NA	NA	BCA assay	NA	CD9, CD63, cytochromeb5 type b,	TEM	FALSE
Muse M. (2024)	USA	NA	4°C	1-6 months p.p.	centrifugation (5 000 g, 90 min, 4 °C) + Norgen Urine Exosome RNA isolation kit	NA	NA	Nanosight	NA	NA	NA	NA	FALSE	only cross-reference to EV size characterisation from Howe C.
Naftaly S. (2025)	Israel	NA	4 °C up to 24h, transfer, centrifugation (2x 800 g, 20 min)	2-24 months p.p.	centrifugation (300 g, 10 min + 10 000 g, 30 min) + filtration + UC (100 000 g, 70 min, 4 °C)	90	NA	Zetasizer	NA	NA	CD9, CD63, CD81, HLA-DRDPDQ, ROR1, HLA-ABC, CD146, CD24, CD326, CD133/1, CD29 and CD14	TEM	FALSE	Flox Cytometry with MACSplex Exosomes kit
Naslund T. (2014)	Sweden	Manual breast pump	4 °C before processing/ centrifugation and -80 °C	NA	centrifugation (2x11 000 g, 45 min) + differential UC (140 000 g, 2h + 2x142 000 g, 90 min) or UC + sucrose gradient (80 000 g, 20h, 4 °C)	NA	NA	NA	Protein Assay (Bio-Rad, corresponds to Bradford)	NA	MUC1	NA	FALSE
Ohta M. (2022)	Japan	NA	stored at -60 °C after collection	2, 4, 8, 24, and 48 weeks (+ first sample 72 h p.p. as colostrum)	centrifugation (2 000 g, 10 min, RT + 10 000 g, 30 min, RT) + Total Exosome Isolation kit	NA	1.62, 0.45, 0.38, 0.29, 0.26, and 0.64 E+08 (0, 2, 4, 8, 24, 48 weeks after delivery)	Exocet (colorimetric measurement of activity of Acetyl-CoA Acetylcholinesterase (AChE)	NA	NA	NA	NA	FALSE
Ozturk U. (2023)	Turkey	NA	-80 °C until EV isolation	NA	serial centrifugation (3000 g, 5 min + 5 000 g, 30 min + 12 000 g, 10 min) + UC (110 000 g, 2 h, 4 °C)	125.4	NA	Nanosight	NA	NA	LC-MS analysis	NA	FALSE
Picans-Leis R. (2025)	Spain	Manual expression	-80 °C until EV isolation	3-4 days p.p. and 4 weeks p.p.	ExoGAG-kit based isolation (centrifugation at 16 000 g, 4 °C)	100	1.6E+12 particle from 6 mL starting milk	Nanosight	BCA assay	NA	CD63, CD81, Flotillin-1, ALIX, immunoglobulin lambda constant 3, immunoglobulin alpha-2 heavy chain	TEM	FALSE
Pisano C. (2021)	Ohio, USA	NA	NA	milk from ohio milk bank	centrifugation (3x3 000 g, 15 min + 10 000 g, 30 min) + UC (2x100 000g, 70 min)	184.1 ± 68.7	NA	Nanosight	BCA assay	NA	CD9, TSG101	TEM	TRUE
Retracted Qian X. (2023)	China	NA	NA	7 h, 1 day, 7 days, 14 days, and 28 days after delivery	centrifugation (10000 rpm, 60 min) and PEG6000 precipitation	61 (median)	NA	Exoview platform	BCA assay	2-6 mg/ml	CD9, CD63, CD81	NA	FALSE
Ramos-Garcia V. (2021)	Spain, UK, Austria	Electric breast pump	4 °C before processing	milk from mothers of preterm (<32 weeks) and term (>37 weeks) infants + human from milk biobank	centrifugation (2x3 000 g, 10 min, 4 °C + filtration + 3 000 g, 10 min, 4 °C) + UC (10 000 rpm, 1 h, 4 °C + 3x 30 000 rpm, 2 h, 4 °C)	106.1	NA	DLS (Nano Zetasizer)	NA	NA	CD81, HSP70	TEM	FALSE
Reif S. (2019)	Israel		milk stored in -80 °C before analysis	up to 60 days after delivery	centrifugation (6 500g, 30 min, 4 °C + 12 000 g, 1h, 4 °C) + filtration+ Exoquick TC-kit	159 /96.91	NA	Nanosight/DLS	NA	NA	CD9, CD81, HSP70	TEM	FALSE
Reif S. (2020)	Israel	NA	NA	NA	centrifugation (6 500 g, 30 min, 4 °C + 12 000 g, 1 h, 4 °C) + filtration + UC (135 000g, 90 min, 4 °C)	156 /186.1	NA	Nanosight/DLS	NA	NA	CD9, CD81, beta-Casein	NA	FALSE
Reif S. (2022)	Israel	NA	transport to the laboratory and stored at −80 °C	up to 60 days after delivery	centrifugation (6 500 g, 30 min, 4 °C + 12 000 g, 1 h, 4 °C) + filtration + UC (135 000g, 90 min, 4 °C)	NA	NA	NA	BCA assay	NA	CD63, CALNEXIN	NA	FALSE
Sanjulian L. (2025)	Spain	Breast pump	-80 °C until EV isolation	10 months p.p. with S.D. almost 13 months p.p.	serial centrifugation (3 min at 16,000× g + 10 000 g, 10 min) + Total Exosome Isolation kit	NA	NA	NA	Total Exosome Protein kit	NA	NA	NA	FALSE
Shah K. (2021)	USA	Hospital grade breast pump	milk stored in -80°C before analysis	1 or 3 months p.p. milk from mothers with a large scale of BMI value	centrifugation (1 200 g, 10 min, 4 °C + 21 500 g, 50 min, 4 °C) + Exoquick Exosome Precipitation Solution	NA	NA	NA	NA	NA	NA	NA	FALSE
Shah K. (2022)	USA	Hospital grade breast pump	milk stored in -80°C before analysis	1, 3 or 6months p.p. milk from mothers with and without gestational diabetes	centrifugation (1 200 g, 10 min, 4 °C + 21 500 g, 50 min, 4 °C) + Exoquick Exosome Precipitation Solution	NA	NA	NA	NA	NA	NA	NA	FALSE
Shang J. (2023)	China	NA	transportation on dry ice, storage at -80 °C	NA	defatting (2 500 g, 10 min, 4 °C + 12 000 g, 1 h, 4 °C) + ultracentirfugation (100 000 g, 1 h, 4 °C)	NA	NA	NA	NA	NA	NA	TEM	TRUE
Sims B. (2017)	USA	NA	NA	NA	defatting (2x3500 rpm, 10 min, 4 °C + 5000 rpm, 30 min, 4 °C) + filtration (0.22 µm) + UC (32 000 rpm, 70 min, 4 °C)	116.6 ± 56.2	NA	Nanosight	NA	NA	CLATHRIN, CD9	NA	FALSE
Tong L. (2023)	China, Singapore	Electric breast pump	NA	15 to 180 days (lactation stage)	chymosin and CaCl2 pre-treatment and UC (135000 g, 90 min) + filtration with 100-kDa filter and centrifugation twice at 3000g for 30 min to improve mEV purity	NA	NA	Nanosight	BCA assay	NA	ALIX, CD81, TSG101, CALNEXIN	TEM	FALSE
Torregrosa Paredes P. (2014)	Sweden	Manual pump	4 °C until frozen and stored in -80°C	early milk from day 3-8 p.p. (colostrum) and mature milk from 2 months p.p.	centrifugation (300g, 3 000 g and 10 000 g, 30 min, 4 °C) + differential UC + Sucrose gradient (100,000 g for 70–90 min at 4°C)	NA	NA		DC protein assay	NA	HLA-DR, HLA-ABC, MUC1, CD36, CD63, CD81	NA	FALSE
Torrez-Lamberti M. (2023)	USA	Electric breast pump	direct processing after collection	NA	defatting (2 246 g, 15 min, 4 °C + 15 900 g, 45 min) + UC (207 888 g, 2 h.)	200	1.6E+10, 1.7+E10	Nanosight + ZetaSizer	BCA assay	NA	CD9, CD63, APOA1, CALNEXIN	NA	FALSE
Turner N. (2023)	Australia	Electric breast pump	transported and stored at -20 °C	4 – 6 months post-partum	defatting + casein depletion (1:1 with 0.25M EDTA) + UC (100,000 × g for 2 hr at 4 °C) + SEC	NA	3000000000	Nanosight	BCA assay	114 µg	Flotillin-1, TSG101, CD9, CD81, CALNEXIN,	TEM	TRUE
Vahkal B. (2023)	Canada	Manual expression	isolation within 30 min of arrival	preterm, term milk	centrifugation (4600 g,20 000g) + UC (2x 100 000 g)	59, 60	NA	Exoview	NA	NA	CD9, CD81, CD63,	SEM	FALSE
Vahkal B. (2024)	Canada	Manual expression upon breast sterilisation	within 30 min of collection	up to 33 days p.p. (usually within 2 weeks) from mothers delivering preterm/term	milk defatting (4600g, 30 min + 20 000 g, 30 min) + UC (100 000 g, 1.5 h)	188 (term) + 161 (preterm)	NA	Zetaview	NA	NA	CD63, CD81, CD9, HLA-H, HLA-DR, HLA-ABC	NA	FALSE
van Herwijnen M. (2016)	Netherlands	NA	isolation proceeded within 20 minutes of collection	3-9 months after delivery	centrifugation (3 000 g, 10 min, RT + 3 000 g, RT + 5 000 g, 30 min, 4 °C + 10 000 g) + UC with sucrose gradient (192 000 g, 15-18 h) + UC (100 000 g, 65 min)	NA	NA	NA	Qubit Protein assay kit	NA	CD9, TSG101, Flotillin-1, Caveolin-1, MFG8	NA	FALSE
van Maanen J. (2023)	Germany, Netherlands	Electric breast pump	milk fat depletion by centrifugation, storage at -80 °C	milk from lactational stage of 3-7 months	centrifugation (2x 3 000 g, 10 min, 22 °C) + SEC + concentration with Amicon filters + iodixanol gradient UC (100 000 g, 18 h, 4 °C) + SEC + concentration with Amicon filters	NA	NA	NA	NA	NA	Flottilin-1, CD9, OLAH, PTHLH and MPZL1	NA	FALSE	Mass Spectrometry Peptide analysis
Vaswani K. (2019)	Australia	NA	aliquoted and stored at -80 °C	NA	centrifugation (3 000 g, 15 min, 4 °C) + EDTA treatment + centrifugation (12 000 g, 60 min, 4 °C + 30 000 g, 60 min, 4 °C, 70 000 g, 60 min, 4 °C) + filtration + UC (100 000 g, 120 min, 4 °C) + SEC (qEV column)	NA	80000000000	Nanosight	BCA assay	NA	Flotillin-1	TEM	TRUE	Mass Spectrometry WITH CD9, CD81, lactadherin... detection
Vaswani K. (2021)	Australia	NA	NA	NA	centrifugation (3 000 g, 15 min, 4 °C) + EDTA treatment + centrifugation (12 000 g, 60 min, 4 °C + 30 000 g, 60 min, 4 °C, 70 000 g, 60 min, 4 °C) + filtration + UC (100 000 g, 120 min, 4 °C) + SEC (qEV column)	NA	80000000000	Nanosight	NA	NA	Flotillin-1	TEM	FALSE	Mass Spectrometry WITH CD9, CD81, lactadherin... detection
Verma P. (2022)	NOT OBTAINED												FALSE
Wang H. (2022)	USA	NA	4 °C for 12 h/frozen at -80°C for up to 6 months	milk from mothers delivering preterm (<32 weeks) mixed throughout different lactation days	serial centrifugation (16 000 g, 30 min, 4 °C) + UC (83 000 g, 60 min, 4 °C + 130 000 g, 90 min)	117 ± 25.1 (early), 105 ± 20.9 (mid), 92 ± 15.5 (late lactation stage)	2.0±3.8E+09 (early) and 1.9±2.4E+09 and 5.6±9.7E+08 particle/ml	Nanosight	NA	NA	CD9, CD63, ALIX, α-tubulin, integrin-β, β-Casein, α-lactalbumin, butyrophilin	NA	FALSE
Wang K. (2025)	China	Breast pump	NA	2-3 months p.p.	serial centrifugation (5 000 g, 30 min + 12 000 g, 30 min) +casein precipitation ( 0.05 % rennet + 0.4 % CaCl2, 3 h, 37 °C) + 12 000 g, 60 min + 2x 100 000 g, each 1 h, 4 °C	NA	NA	Nanosight	NA	NA	CD63, CALNEXIN	TEM	FALSE
Wang L. (2022)	China, Canada	NA	NA	mature milk (15+ days post-partum)	centrifugation (2 000 g, 10 min, 4 °C + 12 000 g, 40 min, 4 °C) + filtration + UC (100 000g, 2h, 4 °C)	69.7, 81.9	NA	Nanosight	NA	NA	CD9, CD63	TEM	FALSE	size data from figure 1
Wang X. (2019)	China	NA	milk stored in -80°C before analysis	colostrum (up to 3 days after birth), mature milk from mothers delivering preterm (24-36 weeks) and term (>37 weeks)	centrifugation (3 000 g, 15 min, 4 °C) + filtration + UC (42 000 rpm, 70 min, 4 °C)	139.9	NA	Zetasizer	NA	NA	TSG101, CD63, CALNEXIN, MFG8, immunoglobulin lambda, immunoglobulin kappa	TEM	FALSE
Wang X. (2023)	China	Breast pump	transport on ice	NA	homogenization, dilution, centrifugation, casein depletion by acidification + centrifugation, UC	40.99	NA	Nanosight	NA		TSG101, CD9, CALNEXIN	TEM	FALSE	size data from figure 1
Weiskirchen R. (2023)	Germany	NA	storage at 4 °C	NA	fat removal by centrifugation (3 000 g, 30 min, 4 °C) + cell removal (10 000 g, 30 min, 4 °C) + casein depletion (EDTA) + centrifugation (10 000 g, 30 min, 4 °C) + UC (100 000 g, 70 min, 4 °C)	NA	NA	Nanosight	NA	NA	ALIX, CD81	TEM	FALSE
Wijenayake S. (2021)	Canada	NA	milk frozen at -20°C, stored in -80°C before analysis	milk from Ontario Human Milk Bank	centrifugation at 4 °C (2 000 g, 10 min + 12 000 g, 30 min + 12 000 g, 5 min) + filtration + Exoquick kit OR centrifugation (2x3 000 g, 10 min, RT+ 2x1 200g, 10 min, 4 °C + 2x21 500 g, 30 min, 4 °C + 21 500 g, 1 h, 4 °C) + filtration + UC (100 000 g, 90 min, 4 °C)	169.35 ± 0.07 (EQ), 159 ± 5.79 (DUC)	NA	Nanosight	BCA assay	NA	CD9, CD63, CALNEXIN	TEM	FALSE
Wijenayake S. (2024)	Canada	NA	unpasteurised milk from milk bank collected into sterile bags and stored at -20 °C	Rogers Hixon Ontario Human Milk Bank	serial centrifugation at 4 °C (2x3,000 x g for 10 min at RT + 2x1,200 x g for 10 min at 4 °C + 2x21,500 x g for 30 min at 4 °C + 21,500 x g for 1 h at 4 °C) + sequential filtration (0.45 µm and 0.22 µm) + UC (2x100,000 x g for 2 h)	NA	NA	Nanosight	BCA assay	264.8, 242.87, 243.07, 240.47, 252.47, 244.13	CD9, CD63, CALNEXIN	NA	FALSE
Yan X. (2022)	China	NA	stored at -80 °C after collection	within 7 days p.p. (colostrum)	defatting (3 000 g, 15 min, 4 °C) + filtration + UC (100 000g for 2 h at 4 °C)	115 ± 57.5/114.3±67.5	1.58E9/1.16E9	Nanosight	BCA assay	NA	CD9, CD63, CALNEXIN	TEM	FALSE	defatting + UC (100 000g for 2 h at 4 °C)
Yang M. (2017)	China	NA	NA	colostrum (0-5 days), mature milk (1-6 months p.p.)	centrifugation (3 000 g, 60 min, 4 °C + 16 000 g, 20 min, 4 °C) UC (120 000 g, 60 min, 4°C)	NA	NA	NA	Bradford assay	NA	NA	NA	FALSE	LC-MS for peptide identification including EV protein markers and immunoglobulins
Ye S. (2025)	China	NA	4 °C until EV isolation (up to 4 h from collection)	colostrum, transitional milk, mature milk	serial centrifugation (2000 g, 20 min, 4 °C + 10 000g, 40 min, 4 °C) + filtration + UC (100 000g, 2h, 4 °C)	144	NA	Zetasizer	BCA assay	0.3 mg/ml	CD63, TSG101	TEM	FALSE
Yuan F. (2025)	China	NA	NA	colostrum from mothers delivering preterm/term	Total Exosome Isolation Kit	NA	NA	Zetaview	NA	NA	CD9, TSG101, b-Casein	TEM	TRUE
Yun B. (2021)	Korea	NA	milk stored in -80°C before analysis	colostrum (3 days) and mature milk (30 days after delivery)	centrifugation (1 500 g, 30 min, 4 °C + 16 500 g, 1 h, 4 °C) + filtration + UC (100 000, 90 min, 4 °C and 135 000 g, 90 min, 4 °C)	NA	NA	NA	NA	NA	NA	NA	FALSE
Yung C. (2024)	USA	Electric pump	frozen	4, 18 and 20 weeks p.p.	cream removal by centrifugation (6000 g, 10 min, 4 °C + 2 000 g, 20 min, 4 °C) + casein depletion (acetic acid) + casein pelleting (5 000 g, 30 min, 4 °C) filtration + iodixanol gradient UC (37 400 rpm, 24 h, 4 °C)	207.06, 209.68	NA	Zetaview	BCA assay	82.83, 215.77, 86.47	CD9, CD63, CD81, TSG101, buyrophilin, ITGB1, GM130, lactalbumin, Casein	TEM	FALSE
Zahoor M. (2020)	Canada, USA, Nigeria	NA	milk centrifuged and stored in -80 °C	colostrum (1 week), 1,3 and 6 months post-partum	centrifugation (2 000 g, 10 min + 10 000 g, 30 min + 10 000 g, 10 min) + Total Exosomes Isolation reagent	NA	NA	NA	NA	NA	CD81	TEM	FALSE
Zheng Z. (2023)	China	NA	stored at -80 °C after collection	colostrum (0–7 days p.p.), transitional milk (7–15 days p.p.), and mature milk (after 15 days p.p.)	defatting (3 000 g, 15 min, 4 °C + 16 000 g, 60 min, 4 °C) + utracentrifugation (83 000g, 60 min, 4 °C + filtration +2x130 000g, 90 min, 4 °C)	130.97 ± 4.27 (GDM-Exo)/ 131.5 ± 2.07 (Norm-Exo)	NA	Nanosight	NA	(2.98 ± 0.64)/(3.10 ± 0.73) mg/ml	CD9, TSG101	TEM	FALSE	defatting + utracentrifugation (83 000g, 60 min + 130 000g, 90 min)
Zhou Q. (2012)	China, USA	Manual breast pump	milk stored in -80°C before analysis	60 days after delivery	centrifugation (2 000 g, 10 min + 12 000 g, 30 min) + filtration + Exoquick kit	NA	NA	NA	NA	NA	NA	NA	FALSE
Zhou Y. (2021)	China	NA	milk not stored, analysis proceded immediately	colostrum from mothers delivering preterm and term	centrifugation (3 000 g, 15 min, 4 °C) + filtration + UC (42 000 rpm, 120 min, 4 °C)	NA	NA	Nanosight	NA	NA	CD9, CD63, CD81	TEM	FALSE
Zhou Y. (2022)	China	NA	milk stored in -80°C before analysis	HM from milk bank of the Nanjing Medical University Hospital	centrifugation (3 000 g, 15 min, 4 °C) + filtration + UC (42 000 rpm, 120 min, 4 °C)	142	NA	Nanosight	NA	NA	NA	TEM	FALSE	SIZE FROM FIGURE 1
Zonneveld M. (2014)	Netherlands	Electric breast pump	isolation proceeded within 20 minutes of collection	<8 months or 11-20 months of delivery	centrifugation (2x3 000 g, 10 min, RT + 5 000 g, 30 min, 4 °C , 10 000 g, 30 min, 4 °C) + sucrose density gradient UC (100 000 g, 125 min and 100 000g, 65 min) + UC (192 000 g, 14-21 h)	NA	NA	NA	NA	NA	CD9, Flotillin-1, HLA-DP, CD63, b-Casein, Lactoferrin, a-lactalbumin	Cryo-EM (Annexin-V conjugated)	TRUE
Zonneveld M. (2021)	Netherlands, UK	Electric breast pump	isolation proceeded within 30 minutes of collection	lactation stage of 3-15 months	centrifugation (2x3 000 g, 10 min, RT + 5 000 g, 30 min, 4 °C , 10 000 g, 30 min, 4 °C) + iodixanol gradient UC (192 000 g, 15-18 h) + SEC	220, 205, 204, 200, 199	9.3 ± 1.2E10	Nanosight	NA	NA	CD9, CD63, Flotillin-1, HSP70, Lactoferrin	NA	FALSE
													FALSE
													FALSE
													FALSE
													FALSE
													FALSE
													FALSE
													FALSE
													FALSE
													FALSE
													FALSE
													FALSE
													FALSE
													FALSE
													FALSE
													FALSE
													FALSE
													FALSE
													FALSE
													FALSE
													FALSE
													FALSE
													FALSE
													FALSE
													FALSE
													FALSE
													FALSE
													FALSE
													FALSE
													FALSE
													FALSE
													FALSE
													FALSE
													FALSE
													FALSE
													FALSE
													FALSE
													FALSE
													FALSE
													FALSE
													FALSE
													FALSE
													FALSE
													FALSE
													FALSE
													FALSE
													FALSE
													FALSE
													FALSE
													FALSE
													FALSE
													FALSE
													FALSE
													FALSE
													FALSE
													FALSE
													FALSE
													FALSE
													FALSE
													FALSE
													FALSE
													FALSE
													FALSE
													FALSE
													FALSE
													FALSE
													FALSE
													FALSE
													FALSE
													FALSE
													FALSE
													FALSE
													FALSE
													FALSE
													FALSE
													FALSE
													FALSE
													FALSE
													FALSE
													FALSE
													FALSE
													FALSE
													FALSE
													FALSE
													FALSE
													FALSE
													FALSE
													FALSE
													FALSE
													FALSE
													FALSE
													FALSE
													FALSE
													FALSE
													FALSE
													FALSE
													FALSE
													FALSE
													FALSE
													FALSE
													FALSE
													FALSE
													FALSE
													FALSE
													FALSE
													FALSE
													FALSE
													FALSE
													FALSE
													FALSE
													FALSE
													FALSE
													FALSE
													FALSE
													FALSE
													FALSE
													FALSE
													FALSE
													FALSE
													FALSE
													FALSE
													FALSE
													FALSE
													FALSE
													FALSE
													FALSE
													FALSE
													FALSE
													FALSE
													FALSE
													FALSE
													FALSE
													FALSE
													FALSE
													FALSE
													FALSE
													FALSE
													FALSE
													FALSE
													FALSE
													FALSE
													FALSE
													FALSE
													FALSE
													FALSE
													FALSE
													FALSE
													FALSE
													FALSE
													FALSE
													FALSE
													FALSE
													FALSE
													FALSE
													FALSE
													FALSE
													FALSE
													FALSE
													FALSE
													FALSE
													FALSE
													FALSE
													FALSE
													FALSE
													FALSE
													FALSE
													FALSE
													FALSE
													FALSE
													FALSE
													FALSE
													FALSE
													FALSE
													FALSE
													FALSE
													FALSE
													FALSE
													FALSE
													FALSE
													FALSE
													FALSE
													FALSE
													FALSE
													FALSE
													FALSE
													FALSE
													FALSE
													FALSE
													FALSE
													FALSE
													FALSE
													FALSE
													FALSE
													FALSE
													FALSE
													FALSE
													FALSE
													FALSE
													FALSE
													FALSE
													FALSE
													FALSE
													FALSE
													FALSE
													FALSE
													FALSE
													FALSE
													FALSE
													FALSE
													FALSE
													FALSE
													FALSE
													FALSE
													FALSE
													FALSE
													FALSE
													FALSE
													FALSE
													FALSE
													FALSE
													FALSE
													FALSE
													FALSE
													FALSE
													FALSE
													FALSE
													FALSE
													FALSE
													FALSE
													FALSE
													FALSE
													FALSE
													FALSE
													FALSE
													FALSE
													FALSE
													FALSE
													FALSE
													FALSE
													FALSE
													FALSE
													FALSE
													FALSE
													FALSE
													FALSE
													FALSE
													FALSE
													FALSE
													FALSE
													FALSE
													FALSE
													FALSE
													FALSE
													FALSE
													FALSE
													FALSE
													FALSE
													FALSE
													FALSE
													FALSE
													FALSE
													FALSE
													FALSE
													FALSE
													FALSE
													FALSE
													FALSE
													FALSE
													FALSE
													FALSE
													FALSE
													FALSE
													FALSE
													FALSE
													FALSE
													FALSE
													FALSE
													FALSE
													FALSE
													FALSE
													FALSE
													FALSE
													FALSE
													FALSE
													FALSE
													FALSE
													FALSE
													FALSE
													FALSE
													FALSE
													FALSE
													FALSE
													FALSE
													FALSE
													FALSE
													FALSE
													FALSE
													FALSE
													FALSE
													FALSE
													FALSE
													FALSE
													FALSE
													FALSE
													FALSE
													FALSE
													FALSE
													FALSE
													FALSE
													FALSE
													FALSE
													FALSE
													FALSE
													FALSE
													FALSE
													FALSE
													FALSE
													FALSE
													FALSE
													FALSE
													FALSE
													FALSE
													FALSE
													FALSE
													FALSE
													FALSE
													FALSE
													FALSE
													FALSE
													FALSE
													FALSE
													FALSE
													FALSE
													FALSE
													FALSE
													FALSE
													FALSE
													FALSE
													FALSE
													FALSE
													FALSE
													FALSE
													FALSE
													FALSE
													FALSE
													FALSE
													FALSE
													FALSE
													FALSE
													FALSE
													FALSE
													FALSE
													FALSE
													FALSE
													FALSE
													FALSE
													FALSE
													FALSE
													FALSE
													FALSE
													FALSE
													FALSE
													FALSE
													FALSE
													FALSE
													FALSE
													FALSE
													FALSE
													FALSE
													FALSE
													FALSE
													FALSE
													FALSE
													FALSE
													FALSE
													FALSE
													FALSE
													FALSE
													FALSE
													FALSE
													FALSE
													FALSE
													FALSE
													FALSE
													FALSE
													FALSE
													FALSE
													FALSE
													FALSE
													FALSE
													FALSE
													FALSE
													FALSE
													FALSE
													FALSE
													FALSE
													FALSE
													FALSE
													FALSE
													FALSE
													FALSE
													FALSE
													FALSE
													FALSE
													FALSE
													FALSE
													FALSE
													FALSE
													FALSE
													FALSE
													FALSE
													FALSE
													FALSE
													FALSE
													FALSE
													FALSE
													FALSE
													FALSE
													FALSE
													FALSE
													FALSE
													FALSE
													FALSE
													FALSE
													FALSE
													FALSE
													FALSE
													FALSE
													FALSE
													FALSE
													FALSE
													FALSE
													FALSE
													FALSE
													FALSE
													FALSE
													FALSE
													FALSE
													FALSE
													FALSE
													FALSE
													FALSE
													FALSE
													FALSE
													FALSE
													FALSE
													FALSE
													FALSE
													FALSE
													FALSE
													FALSE
													FALSE
													FALSE
													FALSE
													FALSE
													FALSE
													FALSE
													FALSE
													FALSE
													FALSE
													FALSE
													FALSE
													FALSE
													FALSE
													FALSE
													FALSE
													FALSE
													FALSE
													FALSE
													FALSE
													FALSE
													FALSE
													FALSE
													FALSE
													FALSE
													FALSE
													FALSE
													FALSE
													FALSE
													FALSE
													FALSE
													FALSE
													FALSE
													FALSE
													FALSE
													FALSE
													FALSE
													FALSE
													FALSE
													FALSE
													FALSE
													FALSE
													FALSE
													FALSE
													FALSE
													FALSE
													FALSE
													FALSE
													FALSE
													FALSE
													FALSE
													FALSE
													FALSE
													FALSE
													FALSE
													FALSE
													FALSE
													FALSE
													FALSE
													FALSE
													FALSE
													FALSE
													FALSE
													FALSE
													FALSE
													FALSE
													FALSE
													FALSE
													FALSE
													FALSE
													FALSE
													FALSE
													FALSE
													FALSE
													FALSE
													FALSE
													FALSE
													FALSE
													FALSE
													FALSE
													FALSE
													FALSE
													FALSE
													FALSE
													FALSE
													FALSE
													FALSE
													FALSE
													FALSE
													FALSE
													FALSE
													FALSE
													FALSE
													FALSE
													FALSE
													FALSE
													FALSE
													FALSE
													FALSE
													FALSE
													FALSE
													FALSE
													FALSE
													FALSE
													FALSE
													FALSE
													FALSE
													FALSE
													FALSE
													FALSE
													FALSE
													FALSE
													FALSE
													FALSE
													FALSE
													FALSE
													FALSE
													FALSE
													FALSE
													FALSE
													FALSE
													FALSE
													FALSE
													FALSE
													FALSE
													FALSE
													FALSE
													FALSE
													FALSE
													FALSE
													FALSE
													FALSE
													FALSE
													FALSE
													FALSE
													FALSE
													FALSE
													FALSE
													FALSE
													FALSE
													FALSE
													FALSE
													FALSE
													FALSE
													FALSE
													FALSE
													FALSE
													FALSE
													FALSE
													FALSE
													FALSE
													FALSE
													FALSE
													FALSE
													FALSE
													FALSE
													FALSE
													FALSE
													FALSE
													FALSE
													FALSE
													FALSE
													FALSE
													FALSE
													FALSE
													FALSE
													FALSE
													FALSE
													FALSE
													FALSE
													FALSE
													FALSE
													FALSE
													FALSE
													FALSE
													FALSE
													FALSE
													FALSE
													FALSE
													FALSE
													FALSE
													FALSE
													FALSE
													FALSE
													FALSE
													FALSE
													FALSE
													FALSE
													FALSE
													FALSE
													FALSE
													FALSE
													FALSE
													FALSE
													FALSE
													FALSE
													FALSE
													FALSE
													FALSE
													FALSE
													FALSE
													FALSE
													FALSE
													FALSE
													FALSE
													FALSE
													FALSE
													FALSE
													FALSE
													FALSE
													FALSE
													FALSE
													FALSE
													FALSE
													FALSE
													FALSE
													FALSE
													FALSE
													FALSE
													FALSE
													FALSE
													FALSE
													FALSE
													FALSE
													FALSE
													FALSE
													FALSE
													FALSE
													FALSE
													FALSE
													FALSE
													FALSE
													FALSE
													FALSE
													FALSE
													FALSE
													FALSE
													FALSE
													FALSE
													FALSE
													FALSE
													FALSE
													FALSE
													FALSE
													FALSE
													FALSE
													FALSE
													FALSE
													FALSE
													FALSE
													FALSE
													FALSE
													FALSE
													FALSE
													FALSE
													FALSE
													FALSE
													FALSE
													FALSE
													FALSE
													FALSE
													FALSE
													FALSE
													FALSE
													FALSE
													FALSE
													FALSE
													FALSE
													FALSE
													FALSE
													FALSE
													FALSE
													FALSE
													FALSE
													FALSE
													FALSE
													FALSE
													FALSE
													FALSE
													FALSE
													FALSE
													FALSE
													FALSE
													FALSE
													FALSE
													FALSE
													FALSE
													FALSE
													FALSE
													FALSE
													FALSE
													FALSE
													FALSE
													FALSE
													FALSE
													FALSE
													FALSE
													FALSE
													FALSE
													FALSE
													FALSE
													FALSE
													FALSE
													FALSE
													FALSE
													FALSE
													FALSE
													FALSE
													FALSE
													FALSE
													FALSE
													FALSE
													FALSE
													FALSE
													FALSE
													FALSE
													FALSE
													FALSE
													FALSE
													FALSE
													FALSE
													FALSE
													FALSE
													FALSE
													FALSE
													FALSE
													FALSE
													FALSE
													FALSE
													FALSE
													FALSE
													FALSE
													FALSE
													FALSE
													FALSE
													FALSE
													FALSE
													FALSE
													FALSE
													FALSE
													FALSE
													FALSE
													FALSE
													FALSE
													FALSE
													FALSE
													FALSE
													FALSE
													FALSE
													FALSE
													FALSE
													FALSE
													FALSE
													FALSE
													FALSE
													FALSE
													FALSE
													FALSE
													FALSE
													FALSE
													FALSE
													FALSE
													FALSE
													FALSE
													FALSE
													FALSE
													FALSE
													FALSE
													FALSE
													FALSE
													FALSE
													FALSE
													FALSE
													FALSE
													FALSE
													FALSE
													FALSE
													FALSE
													FALSE
													FALSE
													FALSE
													FALSE
													FALSE
													FALSE
													FALSE
													FALSE
													FALSE
													FALSE
													FALSE
													FALSE
													FALSE
													FALSE
													FALSE
													FALSE
													FALSE
													FALSE
													FALSE
													FALSE
													FALSE
													FALSE
													FALSE
													FALSE
													FALSE
													FALSE
													FALSE
													FALSE
													FALSE
													FALSE
													FALSE
													FALSE
													FALSE
													FALSE
													FALSE
													FALSE
													FALSE
													FALSE
													FALSE
													FALSE
													FALSE
													FALSE
													FALSE
													FALSE
													FALSE
													FALSE
													FALSE
													FALSE
													FALSE
													FALSE
													FALSE
													FALSE
													FALSE
													FALSE
													FALSE
													FALSE
													FALSE
													FALSE
													FALSE
													FALSE
													FALSE
													FALSE
													FALSE
													FALSE
													FALSE
													FALSE
													FALSE
													FALSE
													FALSE
													FALSE
													FALSE
													FALSE
													FALSE
													FALSE
													FALSE
													FALSE
													FALSE
													FALSE
													FALSE
													FALSE
													FALSE
													FALSE
													FALSE
													FALSE
													FALSE
													FALSE
													FALSE
													FALSE
													FALSE
													FALSE
													FALSE
													FALSE
													FALSE
													FALSE
													FALSE
													FALSE
													FALSE
													FALSE
													FALSE
													FALSE
													FALSE
													FALSE
													FALSE
													FALSE
													FALSE
													FALSE
													FALSE
													FALSE
													FALSE
													FALSE
													FALSE
													FALSE
													FALSE
													FALSE
													FALSE
													FALSE
													FALSE
													FALSE
													FALSE
													FALSE
													FALSE
													FALSE
													FALSE
													FALSE
													FALSE
													FALSE
													FALSE
													FALSE
													FALSE
													FALSE
													FALSE
													FALSE
													FALSE
													FALSE
													FALSE
													FALSE
													FALSE
													FALSE
													FALSE
													FALSE
													FALSE
													FALSE
													FALSE
													FALSE
													FALSE
													FALSE
													FALSE
													FALSE
													FALSE
													FALSE
													FALSE
													FALSE
													FALSE
													FALSE
													FALSE
													FALSE
													FALSE
													FALSE
													FALSE
													FALSE
													FALSE
													FALSE
													FALSE
													FALSE
													FALSE
													FALSE
													FALSE
													FALSE
													FALSE
													FALSE
													FALSE
													FALSE
													FALSE
													FALSE
													FALSE
													FALSE
													FALSE
													FALSE
													FALSE
													FALSE
													FALSE
													FALSE
													FALSE
													FALSE
													FALSE
													FALSE
													FALSE
													FALSE
													FALSE
													FALSE
													FALSE
													FALSE
													FALSE
													FALSE
													FALSE
													FALSE
													FALSE
													FALSE
													FALSE
													FALSE
													FALSE
													FALSE
													FALSE
													FALSE
													FALSE
													FALSE
													FALSE
													FALSE
													FALSE
													FALSE
													FALSE
													FALSE
													FALSE
													FALSE
													FALSE
													FALSE
													FALSE
													FALSE
													FALSE
													FALSE
													FALSE
													FALSE
													FALSE
													FALSE
													FALSE
													FALSE
													FALSE
													FALSE
													FALSE
													FALSE
													FALSE
													FALSE
													FALSE
													FALSE
													FALSE
													FALSE
													FALSE
													FALSE
													FALSE
													FALSE
													FALSE
													FALSE
													FALSE
													FALSE
													FALSE
													FALSE
													FALSE
													FALSE
													FALSE
													FALSE
													FALSE
													FALSE
													FALSE
													FALSE
													FALSE
													FALSE
													FALSE
													FALSE
													FALSE
													FALSE
													FALSE
													FALSE
													FALSE
													FALSE
													FALSE
													FALSE
													FALSE
													FALSE
													FALSE
													FALSE
													FALSE
													FALSE
													FALSE
													FALSE
													FALSE
													FALSE
													FALSE
													FALSE
													FALSE
													FALSE
													FALSE
													FALSE
													FALSE
													FALSE
													FALSE
													FALSE
													FALSE
													FALSE
													FALSE
													FALSE
													FALSE
													FALSE
													FALSE
													FALSE
													FALSE
													FALSE
													FALSE
													FALSE
													FALSE
													FALSE
													FALSE
													FALSE
													FALSE
													FALSE
													FALSE
													FALSE
													FALSE
													FALSE
													FALSE
													FALSE
													FALSE
													FALSE
													FALSE
													FALSE
													FALSE
													FALSE
													FALSE
													FALSE
													FALSE
													FALSE
													FALSE
													FALSE
													FALSE
													FALSE
													FALSE
													FALSE
													FALSE
													FALSE
													FALSE
													FALSE
													FALSE
													FALSE
													FALSE
													FALSE
													FALSE
													FALSE
													FALSE
													FALSE
													FALSE
													FALSE
													FALSE
													FALSE
													FALSE
													FALSE
													FALSE
													FALSE
													FALSE
													FALSE
													FALSE
													FALSE
													FALSE
													FALSE
													FALSE
													FALSE
													FALSE
													FALSE
													FALSE
													FALSE
													FALSE
													FALSE
													FALSE
													FALSE
													FALSE
													FALSE
													FALSE
													FALSE
													FALSE
													FALSE
													FALSE
													FALSE
													FALSE
													FALSE
													FALSE
													FALSE
													FALSE
													FALSE
													FALSE
													FALSE
													FALSE
													FALSE
													FALSE
													FALSE
													FALSE
													FALSE
													FALSE
													FALSE
													FALSE
													FALSE
													FALSE
													FALSE
													FALSE
													FALSE
													FALSE
													FALSE
													FALSE
													FALSE
													FALSE
													FALSE
													FALSE
													FALSE
													FALSE
													FALSE
													FALSE
													FALSE
													FALSE
													FALSE
													FALSE
													FALSE
													FALSE
													FALSE
													FALSE
													FALSE
													FALSE
													FALSE
													FALSE
													FALSE
													FALSE
													FALSE
													FALSE
													FALSE
													FALSE
													FALSE
													FALSE
													FALSE
													FALSE
													FALSE
													FALSE
													FALSE
													FALSE
													FALSE
													FALSE
													FALSE
													FALSE
													FALSE
													FALSE
													FALSE
													FALSE
													FALSE
													FALSE
													FALSE
													FALSE
													FALSE
													FALSE
													FALSE
													FALSE
													FALSE
													FALSE
													FALSE
													FALSE
													FALSE
													FALSE
													FALSE
													FALSE
													FALSE
													FALSE
													FALSE
													FALSE
													FALSE
													FALSE
													FALSE
													FALSE
													FALSE
													FALSE
													FALSE
													FALSE
													FALSE
													FALSE
													FALSE
													FALSE
													FALSE
													FALSE
													FALSE
													FALSE
													FALSE
													FALSE
													FALSE
													FALSE
													FALSE
													FALSE
													FALSE
													FALSE
													FALSE
													FALSE
													FALSE
													FALSE
													FALSE
													FALSE
													FALSE
													FALSE
													FALSE
													FALSE
													FALSE
													FALSE
													FALSE
													FALSE
													FALSE
													FALSE
													FALSE
													FALSE
													FALSE
													FALSE
													FALSE
													FALSE
													FALSE
													FALSE
													FALSE
													FALSE
													FALSE
													FALSE
													FALSE
													FALSE
													FALSE
													FALSE
													FALSE
													FALSE
													FALSE
													FALSE
													FALSE
													FALSE
													FALSE
													FALSE
													FALSE
													FALSE
													FALSE
													FALSE
													FALSE
													FALSE
													FALSE
													FALSE
													FALSE
													FALSE
													FALSE
													FALSE
													FALSE
													FALSE
													FALSE
													FALSE
													FALSE
													FALSE
													FALSE
													FALSE
													FALSE
													FALSE
													FALSE
													FALSE
													FALSE
													FALSE
													FALSE
													FALSE
													FALSE
													FALSE
													FALSE
													FALSE
													FALSE
													FALSE
													FALSE
													FALSE
													FALSE
													FALSE
													FALSE
													FALSE
													FALSE
													FALSE
													FALSE
													FALSE
													FALSE
													FALSE
													FALSE
													FALSE
													FALSE
													FALSE
													FALSE
													FALSE
													FALSE
													FALSE
													FALSE
													FALSE
													FALSE
													FALSE
													FALSE
													FALSE
													FALSE
													FALSE
													FALSE
													FALSE
													FALSE
													FALSE
													FALSE
													FALSE
													FALSE
													FALSE
													FALSE
													FALSE
													FALSE
													FALSE
													FALSE
													FALSE
													FALSE
													FALSE
													FALSE
													FALSE
													FALSE
													FALSE
													FALSE
													FALSE
													FALSE
													FALSE
													FALSE
													FALSE
													FALSE
													FALSE
													FALSE
													FALSE
													FALSE
													FALSE
													FALSE
													FALSE
													FALSE
													FALSE
													FALSE
													FALSE
													FALSE
													FALSE
													FALSE
													FALSE
													FALSE
													FALSE
													FALSE
													FALSE
													FALSE
													FALSE
													FALSE
													FALSE
													FALSE
													FALSE
													FALSE
													FALSE
													FALSE
													FALSE
													FALSE
													FALSE
													FALSE
													FALSE
													FALSE
													FALSE
													FALSE
													FALSE
													FALSE
													FALSE
													FALSE
													FALSE
													FALSE
													FALSE
													FALSE
													FALSE
													FALSE
													FALSE
													FALSE
													FALSE
													FALSE
													FALSE
													FALSE
													FALSE
													FALSE
													FALSE
													FALSE
													FALSE
													FALSE
													FALSE
													FALSE
													FALSE
													FALSE
													FALSE
													FALSE
													FALSE
													FALSE
													FALSE
													FALSE
													FALSE
													FALSE
													FALSE
													FALSE
													FALSE
													FALSE
													FALSE
													FALSE
													FALSE
													FALSE
													FALSE
													FALSE
													FALSE
													FALSE
													FALSE
													FALSE
													FALSE
													FALSE
													FALSE
													FALSE
													FALSE
													FALSE
													FALSE
													FALSE
													FALSE
													FALSE
													FALSE
													FALSE
													FALSE
													FALSE
													FALSE
													FALSE
													FALSE
													FALSE
													FALSE
													FALSE
													FALSE
													FALSE
													FALSE
													FALSE
													FALSE
													FALSE
													FALSE
													FALSE
													FALSE
													FALSE
													FALSE
													FALSE
													FALSE
													FALSE
													FALSE
													FALSE
													FALSE
													FALSE
													FALSE
													FALSE
													FALSE
													FALSE
													FALSE
													FALSE
													FALSE
													FALSE
													FALSE
													FALSE
													FALSE
													FALSE
													FALSE
													FALSE
													FALSE
													FALSE
													FALSE
													FALSE
													FALSE
													FALSE
													FALSE
													FALSE
													FALSE
													FALSE
													FALSE
													FALSE
													FALSE
													FALSE
													FALSE
													FALSE
													FALSE
													FALSE
													FALSE
													FALSE
													FALSE
													FALSE
													FALSE
													FALSE
													FALSE
													FALSE
													FALSE
													FALSE
													FALSE
													FALSE
													FALSE
													FALSE
													FALSE
													FALSE
													FALSE
													FALSE
													FALSE
													FALSE
													FALSE
													FALSE
													FALSE
													FALSE
													FALSE
													FALSE
													FALSE
													FALSE
													FALSE
													FALSE
													FALSE
													FALSE
													FALSE
													FALSE
													FALSE
													FALSE
													FALSE
													FALSE
													FALSE
													FALSE
													FALSE
													FALSE
													FALSE
													FALSE
													FALSE
													FALSE
													FALSE
													FALSE
													FALSE
													FALSE
													FALSE
													FALSE
													FALSE
													FALSE
													FALSE
													FALSE
													FALSE
													FALSE
													FALSE
													FALSE
													FALSE
													FALSE
													FALSE
													FALSE
													FALSE
													FALSE
													FALSE
													FALSE
													FALSE
													FALSE
													FALSE
													FALSE
													FALSE
													FALSE
													FALSE
													FALSE
													FALSE
													FALSE
													FALSE
													FALSE
													FALSE
													FALSE
													FALSE
													FALSE
													FALSE
													FALSE
													FALSE
													FALSE
													FALSE
													FALSE
													FALSE
													FALSE
													FALSE
													FALSE
													FALSE
													FALSE
													FALSE
													FALSE
													FALSE
													FALSE
													FALSE
													FALSE
													FALSE
													FALSE
													FALSE
													FALSE
													FALSE
													FALSE
													FALSE
													FALSE
													FALSE
													FALSE
													FALSE
													FALSE
													FALSE
													FALSE
													FALSE
													FALSE
													FALSE
													FALSE
													FALSE
													FALSE
													FALSE
													FALSE
													FALSE
													FALSE
													FALSE
													FALSE
													FALSE
													FALSE
													FALSE
													FALSE
													FALSE
													FALSE
													FALSE
													FALSE
													FALSE
													FALSE
													FALSE
													FALSE
													FALSE
													FALSE
													FALSE
													FALSE
													FALSE
													FALSE
													FALSE
													FALSE
													FALSE
													FALSE
													FALSE
													FALSE
													FALSE
													FALSE
													FALSE
													FALSE
													FALSE
													FALSE
													FALSE
													FALSE
													FALSE
													FALSE
													FALSE
													FALSE
													FALSE
													FALSE
													FALSE
													FALSE
													FALSE
													FALSE
													FALSE
													FALSE
													FALSE
													FALSE
													FALSE
													FALSE
													FALSE
													FALSE
													FALSE
													FALSE
													FALSE
													FALSE
													FALSE
													FALSE
													FALSE
													FALSE
													FALSE
													FALSE
													FALSE
													FALSE
													FALSE
													FALSE
													FALSE
													FALSE
													FALSE
													FALSE
													FALSE
													FALSE
													FALSE
													FALSE
													FALSE
													FALSE
													FALSE
													FALSE
													FALSE
													FALSE
													FALSE
													FALSE
													FALSE
													FALSE
													FALSE
													FALSE
													FALSE
													FALSE
													FALSE
													FALSE
													FALSE
													FALSE
													FALSE
													FALSE
													FALSE
													FALSE
													FALSE
													FALSE
													FALSE
													FALSE
													FALSE
													FALSE
													FALSE
													FALSE
													FALSE
													FALSE
													FALSE
													FALSE
													FALSE
													FALSE
													FALSE
													FALSE
													FALSE
													FALSE
													FALSE
													FALSE
													FALSE
													FALSE
													FALSE
													FALSE
													FALSE
													FALSE
													FALSE
													FALSE
													FALSE
													FALSE
													FALSE
													FALSE
													FALSE
													FALSE
													FALSE
													FALSE
													FALSE
													FALSE
													FALSE
													FALSE
													FALSE
													FALSE
													FALSE
													FALSE
													FALSE
													FALSE
													FALSE
													FALSE
													FALSE
													FALSE
													FALSE
													FALSE
													FALSE
													FALSE
													FALSE
													FALSE
													FALSE
													FALSE
													FALSE
													FALSE
													FALSE
													FALSE
													FALSE
													FALSE
													FALSE
													FALSE
													FALSE
													FALSE
													FALSE
													FALSE
[truncated: 1,046,576+ more rows]
