# Supplementary material for: Current Perspective on Human Milk Derived Vesicles and Their Potential Therapeutic Use: A Scoping Review
Source: J Extracell Vesicles. 2026 May 15;15:e70287. doi: 10.1002/jev2.70287 (PMC13178797; doi:10.1002/jev2.70287)
Supplement: Supplementary file 3 — Supporting Information: jev270287‐sup‐0003‐Table2.xlsx [file JEV2-15-e70287-s004.xlsx]

## Sheet: Sheet1
Authors (Year)	Disease model	Completed (in vitro)	Cell type	Disease induction model	Time-course of treatment	Completed (in vivo)	Animal model	Animal age	Experiment duration	Time-course of treatment	Complexity	Disease simulation (in vivo)	EV dose	EV dose ctrl	Comments
Akinduro et al. (2025)	neuronal inflammation	x	BV2 microglial cells, HMC3 micfroglial cells	simulated by toxin exposure	co-treatment	0	0	0	0	0	0	0	5 or 10 µg/mL of HBME	NA
Azaryan et al. (2023)	HMEV effect on dental stem cell inflammation	x	HDPSCs	simulated by toxin exposure	post-treatment	0	0	0	0	0	0	0	5-800 µg/ml (viability assay)	NA
Bozoglu et al. (2024)	corrosive esophagitis model	x	0	0		x	x	0	x	0	0	0	0.5 cc (cm3) of HMEVs	NA
Chen et al. (2021)	necrotizing enterocolitis (in vitro and in vivo)	x	human normal colorectal cell line (FHC)	simulated by toxin exposure	not specified	x	non-human mammal; C57BL/6 mice	10 days	4 days	NA	in vivo + cellular	simulated by toxin+physical factors	200 µg/ml	NA
Donalisio et al. (2020)	human cytomegalovirus infection (in vitro)	x	human foreskin fibroblasts (HFF-1)	simulated by environment (infectious agent)	pre-treatment, co-treatment (attachment assay), post-treatment (entry assay)	0	0	0	0	0	2	0	EVs (from 423 µg/mL to 0.41 µg/mL)	aqeuous phase of colostrum (1:1 to 1:1024)
Dong et al. (2020)	necrotizing enterocolitis (in vitro)	x	Prominin-1+ ISCs from neonatal pups	simulated by toxin exposure	co-treatment?/not specified	0	0	0	0	0	2	0	0.5 mg/ml of HMDEs	equal volume of HMDE-free milk/PBS
Francesce et al. (2020)	Zika and Usutu virus	x	African green monkey fibroblastoid kidney cells (Vero), embryonic human kidney cells (293T), human foreskin fibroblasts (HFF-1)	simulated by environment (infectious agent)	pre-treatment/co-treatment	0	0	0	0	0	2	0	423 μg/ml to 0.19 μg/ml	HM-GAGs (10 mg/ml - 0.1 mg/ml)
Gao et al. (2019)	necrotizing enterocolitis (in vitro study on mice organoids)	x	intestinal organoids from terminal ileum of neonatala C57BL/6 mice pups	simulated by toxin exposure	co-treatment	0	0	0	0	0	organoids	0	0.1 μg/μL of exosomes from either colostrum, transitional or mature milk
Guo et al. (2022)	necrotizing enterocolitis (in vivo study on mice model)	x	small intestinal epithelial cell line (IEC6)	simulated by toxin exposure	post-treatment	x	2 (non-human mammal; C57BL/6 mice)	9 days	5 days	before treatment	in vivo + cellular	simulated by toxin+physical factors	0.037 mg/μL ­ BMEXO in a 400 μL PBS solution once daily	equal amounts of PBS
He et al. (2020)	necrotizing enterocolitis in vitro and in vivo	x	human colorectal adenocarcinoma epithelial cell line (Caco-2), normal human colon mucosal epithelial cell line (NCM460)	simulated by toxin exposure	pre-treatment	x	2 (non-human mammal; C57BL/6 mice)	5 days	5 days	before treatment	in vivo + cellular	simulated by toxin+physical factors	NA	NA	couldn't find any concentrations of Evs applied
He et al. (2021)	E.coli intestinal infection in vitro and in vivo	x	human monocytic cell line (THP-1)	healthy cell line	not specified	x	2 (non-human mammal; C57BL/6 mice)	8 weeks	9 days	0	in vivo + cellular	simulated by chemicals + toxins (DSS + AIEC)	NA	NA
Karra et al., 2022	Bronchial barrier integrity protection	x	bronchial epithelial cell line 16HBE14o	simulated by toxin exposure	co-treatment, 24 h	0	0	0	0	0	0	0	5-100 ul of EVs	5-100 µl EV depleted sample
Kim K. et al. (2025)	IBD model	x	Raw 264.7 and Caco-2 cells	simulated by toxin exposure	pre-treatment	x	2 (non-human mammal; C57BL/6 mice)	6 weeks	NA	co-treatment	in vivo + cellular	simulated by chemicals + toxins (DSS + AIEC)	250-1000 µg/ml; 31.25, 62.6, 125, 250, 500, 1000 μg/mL for CD4+	NA
Martin et al. (2018)	necrotizing enterocolitis induced by oxidative stress (hydrogen peroxide)	x	small intestinal epithelial cell line (IEC6)	simulated by toxin exposure	co-treatment?	0	0	0	0	0	0	0	0.1 - 10 µg of EVs	NA
Miyake et al. (2020)	necrotizing enterocolitis in vitro (organoids) and in vivo (mice model)	x	neonatal mice intestinal organoids from terminal ileum (C57BL/6 mice)	simulated by toxin exposure and physical factors	co-treatment (?)	x	2 (non-human mammal; C57BL/6 mice)	5 days	4 days	co-treatment	in vivo + organoids	simulated by toxin+physical factors	NA	NA
Naslund et al. (2014)	HM EVs effect on HIV-1 infection of monocyte-derived dendritic cells (MDCC)	x	CD14+ monocytes (from healthy donors)	simulated by environment (infectious agent)	pre-treatment	0	0	0	0	0	0	0	10-20 µg	NA
Ozturk et al. (2023)	testical repair	0	0	simulated by physical factors (surgical induction)	0	x	2 (non-human mammal; Sprague Dawley rats)	NA	1 day	pre-treatment?	in vivo	physical factor (hyperoxia)	1 mg/kg ip of HMEVs	NA
Pisano et al. (2021)	necrotizing enterocolitis in vitro (IEC-6 cells) and in vivo (rat pups)	x	small intestinal epithelial cell line (IEC6), fetal small intestinal epithelial cell line (FHs 74 int)	simulated by physical factors (hypoxia/reoxygenation)	pre-treatment	x	2 (non-human mammal; Sprague Dawley rats)	21 days of gestation (1 day prior to regular delivery)	4 days (or reaching clinical signs of NEC)	co-treatment (NEC + 1x10^8 EVs)	in vivo + cellular	simulated by toxin+physical factors	4×10^8 BM-derived EVs in 50 μL IP or 1×10^8 BM-derived EVs PO/ 0-1x10^8 BMEVs in XTT assay	NA
Reif et al. (2020)	HM EV effect on colitis induced in vivo	0				x	2 (non-human mammal; Balb/c mice)	8 weeks	1 week	post-treatment?	in vivo	simulated by toxin exposure	50 mg/kg human or cow MDEs in 200 µL PBS orally	NA
Reif et al. (2022)	HM EV effect on liver fibrosis	x	HSCs (from BALB/c mice)	healthy cell line	pre-treatment/co-treatment	x	2 (non-human mammal; Balb/c mice)	?	10 days	?	in vivo + cellular	healthy individuals	3 mg/kg cow MDEs in 200 µL PBS	NA
Vahka et al. l (2024)	intestinal and immune cell repair	x	Caco-2, HIEC-6, PBMCs, THP-1	simulated by toxin exposure	pre-treatment	0	0	0	0	0	0	0	20-40 µg/ml	NA
Wang L. et al. (2022)	intestinal ischemia and reperfusion injury (in vivo)	0				x	2 (non-human mammal; Sprague Dawley rats)	2 weeks	NA (?)	co-treatment by gavage (Sham+EVs/IR+EVs)	in vivo	simulated by physical factors	Sham with HMDEs administration (5 μg/g) or injury with HMDEs administration (5 μg/g)	NA
Wang X. et al. (2019)	necrotizing enterocolitis (in vitro and in vivo)	x	Human normal intestinal epithelial (FHC)	healthy cell line	co-treatment (with labelled EVs)	x	2 (non-human mammal; Sprague Dawley rats)	10 days	4 days	co-treatment (EVs in formula milk)	in vivo + cellular	simulated by toxin+physical factors	154 µg of protein scratch assay/cell proliferation 15.4 µg	NA
Wijenayake et al. (2024)	HMEV regulation of microglia DNA methylation	x	HMC3	simulated by toxin exposure	post-treatment	0	0	0	0	0	0	0	200 µg	PBS vehicle control
Zhou Y. et al. (2021)	circRNA from HM EVs importance for colon development	x	Human normal intestinal epithelial (FHC)	healthy cell line	co-treatment	0	0	0	0	0	0	0	20.0 μg of protein. Wound closure 200 μg	NA
Zhou Y. et al. (2022)	bronchopulmonary dysplasia in vitro and in vivo	x	Lung AT II cell line (MLE-12)	physical factor (hyperoxia)	co-treatment (with labelled EVs)	x	2 (non-human mammal; Sprague Dawley rats)	1 day	7 days	co-treatment	in vivo + cellular	physical factor (hyperoxia)	HBM-­ Exo was 15.4 µg/ml or HBM-­ Exo (200 μg/mL protein) formulas for in vivo	NA
